# Supplementary material for: Management of Pregnant Women with Mental Disorders Requires Attention to Gestational Diabetes Mellitus
Source: Womens Health Rep (New Rochelle). 2024 Feb 23;5(1):170–7. doi: 10.1089/whr.2023.0112 (PMC10898233; doi:10.1089/whr.2023.0112)
Supplement: Supplemental data [file Suppl_TableS1.xlsx]

## Sheet: Sheet
	Table 2-2.
	Comorbidity Details
	Comorbidities and number of patients : Gray cells indicate the number of patients with that disease alone and no comorbidities
		total	Schizophrenia	Bipolar and related disorder	Depressive disorder	Panic disorder	Anxiety disorder	Feeding and eating disorder	Obsessive compulsive disorder	Epilepsy	Others, including neurodevelopment disorder
	Schizophrenia	9	9	0	0	0	0	0	0	0	0
	Bipolar and related disorder	9	0	7	0	0	0	1	0	0	1
	Depressive disorder	26	0	0	13	5	1	1	0	2	4
	Panic disorder	18	0	0	5	13	0	0	0	0	0
	Anxiety disorder	7	0	0	1	0	4	1	0	0	1
	Feeding and eating disorder	4	0	1	1	0	1	1	0	0	0
	Obsessive compulsive disorder	3	0	0	0	0	0	0	3	0	0
	Epilepsy	17	0	0	2	0	0	0	0	15	0
	Others, including neurodevelopment disorder	16	0	1	4	0	1	0	0	0	10
		total	9	9	26	18	7	4	3	17	16
