# Supplementary material for: Management of Pregnant Women with Mental Disorders Requires Attention to Gestational Diabetes Mellitus
Source: Womens Health Rep (New Rochelle). 2024 Feb 23;5(1):170–7. doi: 10.1089/whr.2023.0112 (PMC10898233; doi:10.1089/whr.2023.0112)
Supplement: Supplemental data [file Suppl_TableS2.xlsx]

## Sheet: table3-2
Table 3-2. Each type and the total number of medications for pregnant women taking multiple psychotropic medications
Antipsychotics	Antidepressants	GABAergic receptor agonist	Antiepileptics	Orexin receptor antagonist	N
+	+	+	+		1
+	+	+		+	1
+	+	+			3
+	+				1
+		+	+		3
+		+			5
	+	+	+		2
	+	+			9
		+	+	+	1
		+	+		2
		+		+	3
				Total	31
+, patients taking medications.
