# Supplementary material for: Management of Pregnant Women with Mental Disorders Requires Attention to Gestational Diabetes Mellitus
Source: Womens Health Rep (New Rochelle). 2024 Feb 23;5(1):170–7. doi: 10.1089/whr.2023.0112 (PMC10898233; doi:10.1089/whr.2023.0112)
Supplement: Supplemental data [file Suppl_TableS3.xlsx]

## Sheet: table4-1,4-2
Table 4.
Demographic data of the patients with both mental disorder and GDM (n = 19)
Table 4-1. Diagnosis of the patients with both mental disorder and GDM
Schizophrenia			2
Bipolar and related disorder			2
Depressive disorder			6
Panic disorder			2
Anxiety disorder			1
Epilepsy			4
Others, including neurodevelopment disorder			2
Table 4-2. Types and the total number of psychotropic drugs that those who took
Includes patients taking multiple types of psychotropic medications
Antipsychotics		7
Antidepressants		9
GABAergic receptor agonist		6
Antiepileptics		4
Orexin receptor antagonist		1
