# Supplementary material for: Management of Pregnant Women with Mental Disorders Requires Attention to Gestational Diabetes Mellitus
Source: Womens Health Rep (New Rochelle). 2024 Feb 23;5(1):170–7. doi: 10.1089/whr.2023.0112 (PMC10898233; doi:10.1089/whr.2023.0112)
Supplement: Supplemental data [file Suppl_TableS4.xlsx]

## Sheet: table7-1
Table 7-1. Results of relation with mental disorder and GDM
	GDM（-）			GDM（+）			GDM（-）			GDM（+）
	Mental disorder（-）			Mental disorder（-）			Mental disorder（+）			Mental disorder（+）
	N = 1063			N = 120			N = 80			N = 19			p value
Maternal age	33.2	±	5.3	35.2	±	4.7	31.7	±	5.7	34.6	±	6.2	p<0.05
Number of births	1.7	±	1.8	1.7	±	1.9	1.7	±	1.9	1.8	±	1.9	0.7
Gestational age	37.5	±	2.8	37.8	±	2.5	38.2	±	2.1	38.3	±	1.6	0.05
Caesarean section	1.4	±	0.5	1.5	±	0.5	1.3	±	0.5	1.2	±	0.4	0.04
Birth weight of baby	2753	±	628	2861	±	563	2889	±	439	2952	±	517	0.44
Sex of the baby*	1.5	±	0.5	1.5	±	0.5	1.5	±	0.5	1.5	±	0.5	0.92
Apgar score at 1 min	7.6	±	1.4	7.8	±	1	7.8	±	1	7.8	±	0.9	0.34
Apgar score at 5 min	8.8	±	0.8	9	±	0.4	8.9	±	0.6	8.8	±	0.6	0.23
Volume of blood loss	870	±	545	920	±	610	773	±	498	848	±	385	0.31
Umbilical cord artery blood pH	7.3	±	0.07	7.3	±	0.07	7.3	±	0.05	7.3	±	0.08	0.87
Admission to NICU**	0.31	±	0.46	0.18	±	0.38	0.14	±	0.3	0.28	±	0.42	p<0.05
Smoking**	0.02	±	0.13	0.02	±	0.13	0.1	±	0.3	0.1	±	0.32	p<0.05
Hypertension of mother***	1.09	±	0.29	1.07	±	0.25	1.06	±	0.24	1	±	0	0.33
Fetal growth abnormality***	1.1	±	0.3	1.09	±	0.29	1.08	±	0.27	1.05	±	0.23	0.84
Fetal abnormality***	1.15	±	0.36	1.1	±	0.3	1.03	±	0.16	1.11	±	0.32	p<0.01
* 1, male; 2, female
**0, without; 1, with
***1, without; 2, with
