# Supplementary material for: Management of Pregnant Women with Mental Disorders Requires Attention to Gestational Diabetes Mellitus
Source: Womens Health Rep (New Rochelle). 2024 Feb 23;5(1):170–7. doi: 10.1089/whr.2023.0112 (PMC10898233; doi:10.1089/whr.2023.0112)
Supplement: Supplemental data [file Suppl_TableS5.xlsx]

## Sheet: table7-2
Table 7-2. Differences among the four groups in the presence or absence of mental disorders and GDM
	GDM（-）			GDM（+）			GDM（-）			GDM（+）
	Mental disorder（-）			Mental disorder（-）			Mental disorder（+）			Mental disorder（+）
	N = 1063			N = 120			N = 80			N = 19
Maternal age	33.2	±	5.3	35.2	±	4.7*	31.7	±	5.7	34.6	±	6.2
			*
						**
Admission to NICU	0.31	±	0.46	0.18	±	0.38	0.14	±	0.3	0.28	±	0.42
			*
				*
Smoking	0.02	±	0.13	0.02	±	0.13	0.1	±	0.3	0.1	±	0.32
				**
						*
Fetal abnormality	1.15	±	0.36	1.1	±	0.3	1.03	±	0.16	1.11	±	0.32
				*
	Statistically significant: *p < 0.05; **p < 0.01 by one-way ANOVA
